# Supplementary material for: β-Cyclodextrin Inclusion Complexes of 20-Hydroxyecdysone Derivatives: Synthesis, NMR Characterization, and In Vitro/In Vivo Evaluation of Antioxidant, Hepatoprotective, and Antimicrobial Activities
Source: Pharmaceuticals (Basel). 2026 Jun 2;19(6):885. doi: 10.3390/ph19060885 (PMC13304566; doi:10.3390/ph19060885)
Supplement: Supplementary file 1 [file pharmaceuticals-19-00885-s001.zip]

Archive with 1 entries (1 files):
- pharmaceuticals-4284223-supplementary.pdf
